# Supplementary material for: Residual Effect of Microbial-Inoculated Biochar with Nitrogen on Rice Growth and Salinity Reduction in Paddy Soil
Source: Plants (Basel). 2024 Oct 6;13(19):2804. doi: 10.3390/plants13192804 (PMC11478880; doi:10.3390/plants13192804)
Supplement: Supplementary file 1 [file plants-13-02804-s001.zip]

Archive with 1 entries (1 files):
- plants-3217813-supplementary.pdf
